# Supplementary material for: LAMP1 as a Target for PET Imaging in Adenocarcinoma Xenograft Models
Source: Pharmaceuticals (Basel). 2025 Jul 27;18(8):1122. doi: 10.3390/ph18081122 (PMC12388936; doi:10.3390/ph18081122)
Supplement: Supplementary file 1 [file pharmaceuticals-18-01122-s001.zip]

Archive with 1 entries (1 files):
- pharmaceuticals-3722954-supplementary.pdf
